# Supplementary material for: Novel Tricyclic Flavonoids as Promising Anti-MRSA Agents
Source: Pharmaceuticals (Basel). 2024 Sep 26;17(10):1276. doi: 10.3390/ph17101276 (PMC11510641; doi:10.3390/ph17101276)
Supplement: Supplementary file 1 [file pharmaceuticals-17-01276-s001.zip]

Archive with 1 entries (1 files):
- pharmaceuticals-3214264-supplementary.pdf
